# Supplementary material for: Impact of Intracranial Volume and Brain Volume on the Prognostic Value of Computed Tomography Perfusion Core Volume in Acute Ischemic Stroke
Source: J Cardiovasc Dev Dis. 2024 Feb 28;11(3):80. doi: 10.3390/jcdd11030080 (PMC10971384; doi:10.3390/jcdd11030080)
Supplement: Supplementary file 1 [file jcdd-11-00080-s001.zip]

Archive with 1 entries (1 files):
- jcdd-2806124-supplementary.pdf
